# Supplementary material for: Mouse adipose tissue stromal cells give rise to skeletal and cardiomyogenic cell sub-populations
Source: Front Cell Dev Biol. 2014 Aug 25;2:42. doi: 10.3389/fcell.2014.00042 (PMC4206990; doi:10.3389/fcell.2014.00042)
Supplement: Supplementary file 1 [file Presentation1.ZIP]

Archive with 7 entries (7 files):
- Figure S2.TIF
- Figure S3.TIF
- Video captions.pdf
- Video_1.AVI
- Video_2.AVI
- Video_3.AVI
- Figure S1.TIF
